# Supplementary material for: Coupling Relationship of Leaf Economic and Hydraulic Traits of Alhagi sparsifolia Shap. in a Hyper-Arid Desert Ecosystem
Source: Plants (Basel). 2021 Sep 9;10(9):1867. doi: 10.3390/plants10091867 (PMC8465641; doi:10.3390/plants10091867)
Supplement: Supplementary file 1 [file plants-10-01867-s001.zip]

Archive with 1 entries (1 files):
- plants-1357383-supplementary.pdf
